# Supplementary material for: HIV-1 Packaging Visualised by In-Gel SHAPE
Source: Viruses. 2021 Nov 29;13(12):2389. doi: 10.3390/v13122389 (PMC8707378; doi:10.3390/v13122389)
Supplement: Supplementary file 1 [file viruses-13-02389-s001.zip]

Archive with 1 entries (1 files):
- viruses-1453260-supplementary.pdf
